# Supplementary material for: Shear Strength of Brackets Bonded with Universal Adhesive Containing 10-MDP after 20,000 Thermal Cycles
Source: Int J Dent. 2020 Feb 17;2020:4265601. doi: 10.1155/2020/4265601 (PMC7048917; doi:10.1155/2020/4265601)
Supplement: Supplementary Materials — Excel (Adhesive Universal Bracket) file: the shear bond strength data of all tested groups (spreadsheet: bonding Bracket) and also the fracture mode of the evaluated groups (spreadsheet: ARI). PDF file (ARI): the statistical analysis of fracture mode data from the tested study groups. PDF file (Bracket One-Way Analysis of Variance): the statistical analysis of the shear bond strength data of the tested study groups. [file 4265601.f1.zip]

Archive with 3 entries (3 files):
- 4265601.f1/Adhesive universal Bracket.xlsx
- 4265601.f1/ARI.pdf
- 4265601.f1/Bracket (One Way Analysis of Variance).pdf
