# Supplementary material for: Shear Strength of Brackets Bonded with Universal Adhesive Containing 10-MDP after 20,000 Thermal Cycles
Source: Int J Dent. 2020 Feb 17;2020:4265601. doi: 10.1155/2020/4265601 (PMC7048917; doi:10.1155/2020/4265601)
Supplement: Supplementary Materials — Excel (Adhesive Universal Bracket) file: the shear bond strength data of all tested groups (spreadsheet: bonding Bracket) and also the fracture mode of the evaluated groups (spreadsheet: ARI). PDF file (ARI): the statistical analysis of fracture mode data from the tested study groups. PDF file (Bracket One-Way Analysis of Variance): the statistical analysis of the shear bond strength data of the tested study groups. [file 4265601.f1.zip › 4265601.f1/Adhesive universal Bracket.xlsx]

## Sheet: Bonding Bracket
Transbond	Single Bond Universal	Clearfil Universal	All Bond Universal	Ambar Universal
24.4164	23.0969	21.2844	28.6922	8.06328
8.40234	18.1773	29.4109	21.3719	6.41484
5.98672	10.2648	23.8305	14.7586	6.27813
29.6734	7.26016	9.18359	24.0469	14.6289
17.3438	8.36328	14.0398	16.7828	5.53828
12.4914	17.2594	11.2625	23.5039	7.66563
15.5437	11.4242	19.5945	21.5828	7.10313
8.93828	14.2922	20.0773	18.1453	13.9867
10.2586	20	11.6227	11.6492	3.33438
4.33203	5.69375	15.8414	9.30625	16.5242
9.82578	21.1227	12.2828	24.9586	14.8422
8.74531	22.6195	13.7	14.4719	6.10156
4.47734	19.65	17.3273	11.5523	9.48906
5.71328	20.4172	18.4375	18.5242	4.75
25.6273	19.0063	5.49922	27.2906	6.04531
31.1187	19.9289	7.02031	11.8922	12.2156
7.9375	20.7508	19.7516	9.3625	9.11406
2.16328	15.9086	14.8797	0.692187	6.46328
6.62266	11.4531	14.4391	18.0266	10.4477
14.0273	17.725	12.0391	4.67812	13.3641
11.9055	12.7242	12.6102	15.8578	4.41094
8.43047	11.5016	16.9336	14.0445	9.84922
9.82734	13.7672	18.157	22.7172	8.88828
5.69531		22.2523	5.28203	11.4563
		11.018	10.6188	3.23594
		6.37344	5.11719	10.1969
12.0627	15.7568	15.3411	15.5741	8.86184	Mean
8.06027	5.12813	5.50724	7.34006	3.68827	SD

## Sheet: ARI
	Transbond	AllBond	Ambar	Clearfil	Singlebond
	0	0	0	0	0
	0	0	0	0	0
	0	0	0	0	0
	0	0	0	0	0
	0	0	0	0	0
	1	0	0	0	0
	2	0	0	0	0
	2	0	0	0	0
	2	0	0	0	0
	3	0	0	0	0
	3	0	0	0	0
	3	0	0	0	0
	3	0	0	0	0
	4	0	0	0	0
	4	0	0	0	0
	4	0	0	0	0
	4	0	0	0	0
	4	0	0	0	0
	4	0	0	0	0
	4	0	0	0	0
	4	0	0	0	0
	4	0	1	1	0
	4	1	1	1	3
	4	1	1	2	3
			1	3
			3	3
Média	2.625	0.0833333	0.269231	0.384615	0.25
